# Supplementary material for: The effectiveness and acceptability of evidence synthesis summary formats for clinical guideline development groups: a mixed-methods systematic review
Source: Implement Sci. 2022 Oct 27;17:74. doi: 10.1186/s13012-022-01243-2 (PMC9615384; doi:10.1186/s13012-022-01243-2)
Supplement: Supplementary file 3 — Additional file 3. Data extraction workbook. [file 13012_2022_1243_MOESM3_ESM.xlsx]

## Sheet: BasicExtraction
ID	Coder	FirstAuthor	Year	Title	Journal	Language	References	Study Design	JBITool	FundingSource	Setting	Participants	Country	TheoreticalApproach	AnalyticalApproach	PrimaryOutcomes	SecondaryOutcomes	Results	Notes
001	MKS	Babatunde	2018	Evidence flowers: An innovative, visual method of presenting "best evidence" summaries to health professional and lay audiences	Research Synthesis Methods	English	39	Qualitative interviews and questionnaires	JBIQual	Centre of Excellence grant from the Arthritis Research UK and the National Institute for Health Research (NIHR) under its Programme Grants for Applied Research scheme. Part funded by NIHR Collaborations for Leadership in Applied Health Research and Care West Midlands	3? stakeholder workshops related to ENHANCE trial 1 stakeholder workshop related to Stratification and Targeted Treatment of Musculoskeletal conditions STarT MSK (Also random feedback from 2 people engaged with NIC)	21 clinicians (11), researchers (5), epidemiologists (3), health service/trial managers (2) in text it said 'Policy decision makers, commissioners, health service managers, and patient representatives'	England (Keele University)	None described	None described	Accessibility, acceptability, and engagement; - recognition and understanding of key messages presented in the evidence flowers, ease of access to and perceived value of the evidence flowers, and preferred summary formats	-	Evidence flowers were perceived by most participants in the stakeholder workshops to have helped in stimulating discussions around the body of evidence. Engagement and accessibility barriers related to the speed of use, recall and retention of information contained in systematic review and clinical guidelines were considered, at least partly, overcome with the use of evidence flowers. Based on th…	-
002	MKS	Buljan	2018	No difference in knowledge obtained from infographic or plain language summary of a Cochrane systematic review: three randomized controlled trials	Journal of Clinical Epidemiology	English	29	Randomized controlled trial	JBIQuant	Croatian Science Foundation, grant no. IP-2014-09-7672 ‘‘Professionalism in Health Care’’	Online survey	3 groups of users University students (n = 171; not eligible) 99 Consumers (members of Association for the Promotion of Patients' Rights and the RODA Parents in Action consumer group for pregnancy and parenting) (45 infographic; 54 PLS) 64 Doctors (25 infographic, 18 PLS, 21 SA)	Croatia	None described	Percentages (gender, awareness of Cochrane SRs, prior use of Cochrane library, primary source of health information, specialization, PhD degree, academic position Medians and IQR (age and health numercy); Median and 95 CI (knowledge, reading experince, user-friendliness scores) Aggregated Cronbach's alpha (scales measuring reading experience, user-friendliness and health numercy) Kruskal-Wallis n…	Understanding/knowledge of key messages of summary formats (retention). Asessed as a score on a test with 10 questions (maximum score 10). Questions were open-ended and focused on learning and remembering the benefits and risks of the intervention and the quality of evidence described in the systematic review.	Reading experience and user-friendliness (assessed by 5-question surveys measured on a 10-point Likert type scale ranging from 1- do not agree at all to 10- fully agree with a maximum score of 50 for each scale)	Group 2: Consumers -- No significant differences between the infographic and PLS groups in the knowledge test score (Table 2). Reading experience in the PLS group was lower than for the infographic 33.0 (28.0e36.0) 22.5 (19.0e27.4) <0.001 and user friendliness was higher in infographic group than PLS 30.0 (25.5e34.5) 21.0 (19.0e25.0) p<0.001. A significant predictor of the knowledge score was awa…	-
003	MKS	Buljan	2020	Comparison of blogshots with plain language summaries of Cochrane systematic reviews: a qualitative study and randomized trial	Trials	English	25	Focus groups (RCT not eligible)	JBIQual	Croatian Science Foundation	In person groups in Split and Zagreb, Croatia.	n = 20; 7 medical students, 4 doctors (emergency, dental, respiratory, pathology), 9 patients (members of NGO) (RCT: 238, 78 med students, 160 regular patients)	Croatia	None described	Constant comparative approach	Health information seeking behavior, preference for and feedback on presentation format	-	Participants in the focus groups favored brief and explicit CSR summary formats with fewer numbers.' But results are not presented per relevant group (doctors and patient reps). Only doctor-specific information = 'doctors reported that they have too many patients on a daily basis and are therefore unable to give them enough attention in order to present them with more treatment options, advice on…	-
004	MKS	Busert	2018	Facilitating evidence uptake: Development and user testing of a systematic review summary format to inform public health decision-making in German-speaking countries	Health Research Policy and Systems	English	38	User tests using 'think aloud' method with semi-structured interview	JBIQual	Bavarian Health and Food Safety Authority; Lower Austria Health and Social Fund; Swiss School of Public Health	Participant's workplaces in Germany, Austria, and Switerland	18 Public health decision-makers (at national, regional PH institutions) in Germany, Austria, and Switzerland (6 each) affiliated with different	International (Germany, Austria, Switzerland)	1-3-25 strategy developed and used by the Canadian Health Services Research Foundation	Manual coding deductive thematic analysis (based on framework for user experience by Morville and adapted by Rosenbaum)	Credibility, usability, understandibility, usefulness, desirability, findability, identification, and accessibility (Value initially included but dropped as it was covered by the other themes)	Barriers	Overall the format was well-received; particularly appreciated the key messages, the section ‘Relevance for public health practice’ and to have information readily available in their own language. Difficulties with understanding statistical terms and their wish for a less information-dense structure. more difficult to address, for example, the expressed need for recommendations and contextual inf…	-
005	MKS	Carrasco-Labra	2016	Improving GRADE evidence tables part 1: a randomized trial shows improved understanding of content in summary of findings tables with a new format	Journal of Clinical Epidemiology	English	21	(Noninferiority) Randomized controlled trial	JBIQuant	The Cochrane Methods Innovation Fund and GRADE Center at McMaster University.	Online survey	291 randomized (in flow diagram) 290 in text 284 completed entire survey 122 Health professionals working in primary, secondary, or tertiary care (50%+ time) 42 Clinical practice guideline developers (at least 1 CPG in last 2 years) 120 Researchers (>70%+)	International (Europe, North America, South America, and Asia) (doesn’t break this down; only gives language in table 4)	None described	Descriptive analysis -- participants’ baseline characteristics and outcomes, means and mean difference (MD) standard deviations (SD) for continuous variables, and proportions for categorical variables. Understanding -- Multiple logistic regressions per question (comparing two groups for the proportion of participants correctly answering each question separately) with Bonferroni correction Accessi…	Understanding (correct comprehension of key findings in the table; 7 MC questions with 5 response options)	Accesibility of information (three self-reported domains: (1) how easy it was to find critical information in the table, (2) how easy it was to understand the information, and (3) whether the information was presented in a way that is helpful for decision making. Measured on 7 point likert scales; overall accessibility assessed with 5 point likert) Satisfaction (dichotomous outcome at item level …	Compared to the standard summary of finding (SoFs) table, a new format of SoF tables with seven alternative items improved understanding of risk differences and helped with interpreting results and was similar to the current SoF table regarding other items in the understanding domain. In particular, our results suggest that the following formatting changes (1) exclusion of the N of participants’ …	-
006	MKS	Dobbins	2004	A knowledge transfer strategy for public health decision makers	Worldviews on Evidence-Based Nursing	English	30	Focus groups	JBIQual	Canadian Institutes of Health Research	7 Canadian cities (Halifax, Montreal, Ottawa, Winnipeg, Calgary, Edmonton, and Vancouver) (assuming in person)	46 participants in 9 focus groups. Medical officers of health (15%), program managers or coordinators (30%), program directors (24%), and decision makers from provincial or federal ministeries (30%)	Canada	Modified grounded theory approach	Inductive thematic analysis	Preferences for content, format, and channels for receiving research knowledge	-	Key themes: information needs, limited time, credibility and reliabitliy, information quality and timing, applicability and customizbility, mode of delivery, opportunities for training and education. Provide relevant and timely evidence in a reliable and consistent way and must give decision makers options for customizing how the information will be received. Minimize the time required to locate,…	-
007	MKS	Hartling	2017	Fit for purpose: Perspectives on rapid reviews from end-user interviews	Systematic Reviews	English	27	Semi-structured interviews	JBIQual	Agency for Healthcare Research and Quality	Semi-structure interview with US organizations	n = 8. Key informants representing: guideline developers (n = 3), health care providers/health system organizations (n = 3), research funders (n = 1), and payers/health insurers (n = 1).	USA	Grounded theory	Content analysis	End-user perspectives on the utility and limitations of rapid products including evidence inventories, rapid responses, and rapid reviews. Our objectives were to: (1) What makes end-users trust and value an evidence synthesis, and whether this varies by the nature of the decision being made; (2) End-user impressions of different rapid products with a focus on acceptability and usability (e.g., im…	-	strong preference for the following review methods and characteristics: use of evidence tables, quality rating of studies, assessments of total evidence quality/strength, and use of summary tables for results and conclusions. “A lot of times you’ll do good summary tables, and that’s probably where I would look…” [payer] “The work development teams in our clinical programs are more concerned with …	-
008	MKS	Hartling	2018	Development and Usability Testing of EPC Evidence Review Dissemination Summaries for Health Systems Decisionmakers	Agency for Healthcare Research and Quality (US)	English	9	Think aloud user testing (semi-structured)	JBIQual	Agency for Healthcare Research and Quality	Think aloud interview by telephone	n = 6 decision makers from Strategic Clinical Networks (clinician-led teams that develop and implement evidence-informed health improvement strategies within a province-wide fully integrated health system). 1 Senior Medical Director, 1 Scientific Director, 2 Executive Directors, and 2 Assistant Scientific Directors	Canada	Think aloud method grounded in cognitive psychological dn education research?	Thematic anaalysis	Exploratory. Preferences for extent of information, length and formtting, and technical content (Themes from analysis: Content, layout, design, and usability ) End-user perspectives on the usability of summaries	-	Decisionmakers preferred a 3-page summary with key messages, details on results, meaningful figures/tables, and strength of evidence; detailed methods and contextual information were less important	-
010	MKS	Marquez	2018	Enhancing the uptake of systematic reviews of effects: what is the best format for health care managers and policy-makers? A mixed-methods study	Implementation Science	English	36	Think aloud semi-structured interviews	JBIQual	Canadian Institutes of Health Research	Telephone	12, 5 health care managers and 7 PMs	Canada	None described	Content analysis; mixed-methods triangulation technique (meta-matrix)	Exploratory. Themes: content of new format; layout; aesthetics, usability Perceptions on usability of formats - Health care manager novel format (Format A) and policy maker novel format (Format B). Content, layout, graphics	-	They valued the inclusion of sections such as background, key messages, but exhibited differing opinions on other sections HCMs appreciated the level of detail in the methods and the inclusion of the funding and limitations sections, PMs did not perceive these components as critical information. HCMS liked addition of definitions and link to the data source PMs liked pub year and list of authors,…	-
011	MKS	Mustafa	2015	Decision-Making about Healthcare Related Tests and Diagnostic Strategies: User Testing of GRADE Evidence Tables	PLoS ONE	English	14	One-on-one user testing	JBIQual	German Insurance Fund agency and Methods Innovation Fund from the Cochrane Collaboration	In person or teleconference/phone	20 participants. Researchers, health professionals, and guideline developers	International (unclear breakdown)	None described. "little existing theory to guide our analysis"	basic content data anlaysis' with deductive coding	presentation and formatting, content, comprehensiveness, usefulness and accessibility of results User perspectives about the most useful and best possible presentation of information in tables	-	Almost all participants preferred summarizing the results of systematic reviews of test accuracy in tabular format rather than plain text. Users generally preferred less complex tables but found presenting sensitivity and specificity estimates only as too simplistic. modifying table layout and adding sample clinical scenarios for each prevalence reduced this confusion. Providing information about…	Only extracting information from user testing (fourth round) as that is the component that assessed the acceptability of the format. can be difficult to be sure the results are from the user testing
012	MKS	Newberry	2013	Reporting the Findings of Updated Systematic Reviews of Comparative Effectiveness: How Do Users Want To View New Information?	Agency for Healthcare Research and Quality (US	English	10	2 Focus groups with questionnaires; 3 Individual expert feedback/interviews (couldn't find time for focus group)	JBIQual	Agency for Healthcare Research and Quality (contracted out to RAND corporation and Southern California Evidence-based Practice Center)	Conference calls	n = 15. 3 focus groups 1) 7 participants: 1 director of research (private insurer); 1 physician/administrator (HMO); 1 academic clinician (with experience conducting and using evidence reviews); 2 physicians with guideline experience; 1 research assistant involved in guidelines setting; 1 member of RAND’s Office of External Affairs. 2) 5 participants: 1 director at the Food and Drug Administratio…	USA	None described	None described	User needs and preferences for formats. Perspectives on usability of a range of formatting methods for showing the changes from original to updated systematic review	-	Policymakers who rely on CERs and other systematic reviews as the basis for policy (including health insurance companies, health care organizations, research funders, and guideline makers) expressed the need to see changes in review process as well as outcomes clearly marked, (with changes in outcomes and conclusions preferably shown in graphic form), while at the same time having access to the e…	-
013	MKS	Opiyo	2013	Comparison of Alternative Evidence Summary and Presentation Formats in Clinical Guideline Development: A Mixed-Method Study	PLoS ONE	English	26	Randomized controlled trial and interviews	Both	Wellcome (2 diff awards)	RCT: In person workshop. Interviews: face-to-face	70 participants. Multidisciplinary guideline development group members including 32 paediatricians, 11 medical officers, 7 nursing officers, 5 researchers, 4 healthcare worker trainers, 3 clinical officers, 2 pharmacists, and 1 administrator. Subsample of 16 participated in interviews	Kenya	Formats 'guided by theoretical frameworks on information transfer for non-research audiences'	RCT: logistic and linear regressions with interactions Interviews: thematic analysis	Proportion of correct responses to key clinical questions	Clarity of presentation and ease of locatin the quality of evidence for critical neonatal outcomes (Composite endpoint measured on 3 or 5-point scale)	There were no differences between groups in the odds of correct responses to key clinical questions (adjusted ORs: pack B versus A 0.59, 95% CI 0.32 to 1.07; pack C versus A 0.66, 95% CI 0.36 to 1.21). ‘Graded-entry’ formats were associated with a higher mean composite score for clarity and accessibility of information about the quality of evidence for critical neonatal outcomes compared to syste…	-
014	MKS	Perrier	2014a	A usability study of two formats of a shortened systematic review for clinicians	BMJ Open	English	44	Think aloud focus groups	JBIQual	Canadian Institutes of Health Research	In person	10 family physicians	Canada	None described	Content analysis	Exploratory. Usability (round 3)	-	Case scenario completion, task not completed: Number of studies contributing to meta-analysis: Cycle 1: 100%, Cycle 2: 100%, Cycle 3: 40% Locate evidence rating scale: Cycle 3: 20% Locate adverse event information: cycle 2: 33% State ‘take-home message’: Cycle 1: 100% Report explanation for odds ratio: Cycle 2: 33% Treatment for ocular rosacea: Cycle 2: 33%, Cycle 3: 40% Number of studies contrib…	-
015	MKS	Perrier	2014b	An iterative evaluation of two shortened systematic review formats for clinicians: a focus group study.	Journal of the American Medical Informatics Association	English	41	Focus groups	JBIQual	Canadian Institutes of Health Research	In person focus groups	32 Primary Care Physicians (16 in round 1 and 16 in round 2)	Canada	None described	Inductive content analysis and constant comparison. Field notes and focus group transcripts were reviewed, and a thematic approach was taken in the evaluation of the qualitative data.	Exploratory. User experience	-	Round 1: Three major themes emerged in Round 1 of the focus groups: (1) ease of use; (2) clarity; and (3) implementation. Under ease of use there were two subthemes convention and prominence and completeness, and under clarity there were four subthemes Organizing information, Rating evidence, credibiltiy and language. Four themes emerged in Round 2 of the focus groups: (1) ease of use; (2) clarit…	-
016	MKS	Rosenbaum	2010a	Summary-of-findings tables in Cochrane reviews improved understanding and rapid retrieval of key information	Journal of Clinical Epidemiology	English	36	Randomized controlled trials (2)	JBIQuant	Unclear	Evidence-based practice workshop with newcomers to evidence snythesis (RCT1) and a Cochrane Collaboration entities meeting (RCT2)	RCT1: 72 workshop participants and tutors (health care professionals who were 'beginners' in evidence-based health care, most did not have English as their first language. RCT2: 33 staff from Cochrane entities (review group coordinators, trial search coordinators and Centre staff), most did not have English as their first language.	International (Europe)	None described	mean rating of accesilbity with standard deviation. Differences assessed with Pearson’s chi-square	RCT 1: user satisfaction/accessibility RCT 2: correct comprehension about the risks of symptomless deep vein thrombosis (DVT) with and without compression stockings for people at low risk.and time spent finding key results	RCT1 - Secondary analyses of the other questions in the questionnaire were intended primarily to help explain and interpret the results of the primary analysis	In two small trials we found that inclusion of a SoF table in a review improve understanding and rapid retrieval of key findings compared to reviews with no SoF table. RCT1 - Participants reading reviews that included the SoF table were more likely to respond that: The results and quality of evidence were easy or very easy to find and to understand; The main findings were easy to understand; and …	-
017	MKS	Rosenbaum	2011	Evidence summaries tailored to health policy-makers in low- and middle-income countries	Bulletin of the World Health Organization	English	50	Semi-structured interview user testings	JBIQual	European Commission’s 6th Framework Programme Priority and Global Health Research Initiative of the Canadian Institutes of Health Research	Think aloud protocol, semi-structured interviews, individual sessions lasting one hour	18 policy-makers in Argentina (6), China (3), Colombia (3), South Africa (3), Uganda (3). Health policy-makers and managers at different levels. One test participant had full-time medical school employment; the other 20 were primarily senior staff members involved in national or international health service or policy-related work in health departments, national insurance programmes, hospitals or …	International (Argentina, China, Colombia, South Africa, and Uganda). Pilot testing in Norway	user experience model (Honeycomb model) developed by Morville	Unclear. Thematic aligned with Morville. Two researchers from the working group performed separate analyses and identified barriers or facilitators to favourable experiences of the summary according to the user experience framework. Authors then compared and reconciled analyses and sorted the findings according to summary section (e.g. front page) or general theme (e.g. language).	Exploratory. User experience framework has 6 facets (findability, credibility, usability, usefulness, desirability, and value)	-	Policy-makers liked a graded entry format (i.e. short summary with key messages up front). They particularly valued the section on the relevance of the summaries for LMICs, which compensated for the lack of locally-relevant detail in the original review. Some struggled to understand the text and numbers. Three issues made redesigning the summaries particularly challenging: (i) participants had a …	-
018	MKS	Rosenbaum	2010b	User testing and stakeholder feedback contributed to the development of understandable and useful Summary of Findings tables for Cochrane reviews.	Journal of Clinical Epidemiology	English	46	Think aloud user tests	JBIQual	Unclear	Unclear, assuming in person individual. Brainstorming workshops, advisory group feedback, user testing	21 health professionals and researchers	International (Norway and UK)	Morville model of user experience	Unclear? Findings were rated in three categories according to the severity of the problem. One designer and one researcher reviewed all the notes and transcriptions together, looking for barriers and facilitators to the six facets of user expeirence and tracing findings back to the elements or characteristics of the tables that appeared to cause problems. Findings were rated in three categories a…	User experience (7 facets in model)	-	User testing revealed unexpected comprehension problems, mainly confusion about what the different numbers referred to (class reference). Brainstorming workshop: As input from the advisory group and the user tests became available, the main focus in the brainstorming workshops became more apparent: to address the tension between achieving precision and simplicity. Tables that included enough info…	Only extracted information on user testing
020	MKS	Steele	2021	Mental health clinicians views of summary and systematic review utility in evidence-based practice	Health Information and Libraries Journal	English	32	Semi-structured interviews	JBIQual	Tees, Esk and Wear Valleys NHS Foundation Trust	Unclear	7 mental health clinicians (2 psychiatrists, 3 nurses, 1 clinical psychologist and 1 OT)	England	None described	Framework approach (dual deductive and inductive)	Exploratory	-	Three inter-related themes of 1) issues of time; 2) skill, knowledge, and strategies; and 3) conceptual issues and application of evidence	-
021	MKS	Totten	2019	Improving Access to and Usability of Systematic Review Data for Health Systems Guidelines Development	Agency for Healthcare Research and Quality (US)	English	49	Semi-structured interviews	JBIQual	Agency for Healthcare Research and Quality (contracted out to Pacific Northest Evidence-based Practice Center)	Oregon Health Sciences University health system	7 key stakeholders 1 department director 4 health system content experts 2 responsible for guideline development and implementation through Office of Clinical Integration and Evidence-based Practice (clinicians and members of guideline committees)	USA	None described	As with the initial interviews, we met as a team to discuss feedback and came to a consensus on the key themes arising in the evaluations.' Thematic analysis: authors met as a team to discuss emergent themes across all four interviews, and arrived at a consensus as to the key takeaways.	Accesibility and usability	Indentify interactive methods for use	Neither of the two tools we tested were able to fulfill both core functionalities. The second round of health system content expert interviews provided positive feedback on the products, aesthetically as well as for their potential functionality functionality. Respondents perceived Tableau as ideal for content experts reviewing data, as the functionality allows users to query the data in multiple…	Not extracting data on the initial interviews as it's not focused on formatting or a certain presentation
022	MKS	Yepes-Nunez	2019	Development of the summary of findings table for network meta-analysis	Journal of Clinical Epidemiology	English	38	Semi-structured interviews	JBIQual	McMaster GRADE Center. Endowed Michael Gent Chair in Healthcare Research	Video or telephone interviews	32 users: 21 methodologists, 5 MA users, 6 clinicians. stakeholders who conduct or use NMA	International (unclear breakdown, meetings held in Colombia, Canada, and South Korea)	User experience model (Honeycomb model) developed by Morville	Hseieh and Shannon's directed content analysis (deductive) aligned with Morville's Honeycomb model; Inductive coding for whatever wasn't captured in the initial coding scheme	User experience (Honeycomb model developed by Morville)	-	Users found a final NMA-SoF table that included the following components highly acceptable: (1) details of the clinical question (PICO), (2) a plot depicting network geometry, (3) relative and absolute effect estimates, (4) certainty of evidence, (5) ranking of treatments, and (6) interpretation of findings. Initial working group: They reported concerns including distracting box colors, failure t…	Only extracting information from user testing (3rd round)

## Sheet: TiDiER
TidierNum	TidierItem	Babatunde2018	Buljan2018	Buljan2020	Busert2018	Carrasco-Labra2016	Dobbins2004	Hartling2016/2017	Hartling2018	Marquez2018	Mustafa2015	Newberry2013	Opiyo2013	Perrier2014a	Perrier2014b	Rosenbaum2010a	Rosenbaum2011	Rosenbaum2010b	#REF!	Yepes-Nunez2019
T1	How. Provide the name or a phrase that describes the intervention	Evidence flowers (plus ES summary table) evaluated at workshops via questionnaires and informal interviews. Focus: musculoskeletal conditions	3 parallel randomized controlled trials comparing PLS, infographic, and SA. Focus: external cephalic version for breech presentation	Infographics and plain language summaries discussed at focus groups. Focus: external cephalic version for breech presentation	German-language 4 page summary with SoF table and GRADE ratings. Focus: portion, package, or tableware size for changing selection an consumption of food, alcohol, and tobacco	RCT comparing GRADE SoF to new version. Focus: Probiotics for the prevention of pediatric antibiotic-associated diarrhea	Focus groups with a 'summary statement' and Canadian decisionmakers. Focus: tobacco control	Semi-structured interviews on 'rapid products' (evidence inventory, rapid response, rapid review) . Focus: venous thromboembolism	Think aloud telephone interviews of 3-page summary (1st page stand alone) Focus: mental health care for children and adolescents; first and second generation antipsychotics in children and young adults	3 Phase mixed methods P1: survey and semi-structured interviews (not eligible, just gave opinions on normal SR to inform prototype development) P2 : prototype development (not eligible) P3: semi-structured interviews. (paper based summary document) Focus: Coordination of care to reduce use of health care services	One-on-one user testing. Paper based GRADE evidence tables. Focus: test accuracy systematic reviews	Focus groups using 5(actually 7) differently formatted executive summaries of a comparative effectiveness review (2001) and its update (2008). Focus: Acute otis media	Paper based summary document Focus: feeding regimens in sick newborns, hand hygiene for infection prevention, and kangaroo care for low birth weight babies	Think aloud focus groups with family physicians and 3 rounds of iterations of 2 prototypes (case based and evidence based) that represented a shortened version of a full-length systematic review Focus: rosacea	Focus groups with prototypes and PCPs Focus: Rosacea	2 RCTs Cochrane review with or without SoF table (limited or full formatting) Focus: deep vein thrombosis	User tests and interviews. Short summaries. Focus: working with the private sector for child health, integrating primary health services in LMICs, impact of payment method on PCP behavior, expanding roles of outpatient pharmacists, lay health workers in primary and community health care	User testing with SoF tables with healthcare professionals and researchers Focus: deep vein thrombosis in airline passengers	Interviews about MAGICapp and Tableau Focus: CER on noninvasive nonpharmacological treatments for chronic pain	NMA SoF table with NMA producers/users Focus: network meta-analysis (NMA)
T2	Why. Describe any rationale, theory, or goal of the elements essential to the intervention	The aim of this exploratory research was to develop and evaluate the accessibility and acceptability of visual summaries for presenting evidence syntheses with multiple exposures or outcomes to professional and lay audiences. Evaluation and feedback techniques were used to observe the use of the evidence flowers and collect comments from the diverse groups involved in order to refine the design o…	The aim of our study was to compare information presentation in an infographic with that in standard PLS and SA formats, in terms of gaining knowledge about research results presented in a Cochrane systematic review.	The aim of this study was to explore consumers’ preferences for different summary formats of CSRs and suggestions on how it could be improved (findings informed RCT). We wanted to determine whether information needs to be presented in native language to be understood.	Our objectives were to develop a summary format suitable for public health decision-makers in Germany, Austria and Switzerland, and to undertake formal user-testing. The aim is to obtain a better understanding of the user experience, to observe the users’ problems with the product, to collect their suggestions and to improve the product on the basis of the structured observations and participant …	We conducted a randomized controlled trial among systematic review users to compare the relative merits of a new format with the current formats of SoF tables regarding understanding, accessibility of information, satisfaction, and preference. Our primary goal was to show that the new format is not inferior to the current format	The purpose of this study was to discover public health decision makers' preferences for content, format, and channels for receiving research knowledge so as to begin development of a comprehensive national public health knowledge transfer strategy.	the goal of this project was to understand end-user perspectives on the utility and limitations of rapid products including evidence inventories, rapid responses, and rapid reviews	1. To develop dissemination summaries based on AHRQ EPC evidence reviews, and to evaluate the summaries, and their components, for usability among health systems decisionmakers. 2. To evaluate the dissemination summaries, and their components, for usability among key decisionmakers within Alberta SCNs.	A three-phased approach was used to evaluate the determinants to uptake of systematic reviews of effects and the usability of an innovative and a traditional systematic review of effects format. our objectives were to collaborate with knowledge users (i.e., HCMs and PMs) to identify intrinsic barriers and facilitators to using systematic reviews of effects and to develop and test the usability of…	To develop guidance on what information to include and how to present it in tables summarizing the evidence from systematic reviews of test accuracy following the Grading of Recommendations Assessment, Development and Evaluation (GRADE) approach.	To remain useful, comparative effectiveness reviews (CERs) and other systematic reviews require periodic updating. Although several studies have been conducted assessing when and how to update, no research has been conducted on optimal formats for presenting the results to users. The aim of the present study was to gather the input of various users of CERS regarding the usability of a range of fo…	Best formats for summarising and presenting evidence for use in clinical guideline development remain less well defined. We aimed to assess the effectiveness of different evidence summary formats to address this gap.	The aim of this study was to evaluate the usability of two formats of a shortened systematic review for clinicians. Searching, identifying and retrieving evidence-based resources paired with the lack of time experienced by busy clinicians is consistently identified as an obstacle to answering clinical questions.5–10 One solution to this obstacle is to create resources that use explicitly formulat…	To conduct a series of focus groups with primary care physicians to determine the optimal format of a shortened, focused systematic review	To measure the effects of a Summary of Findings (SoF) table on user satisfaction, understanding and time spent finding key results in a Cochrane review	To describe how the SUPPORT collaboration developed a short summary format for presenting the results of systematic reviews to policy-makers in low- and middle-income countries (LMICs).	To develop a Summary of Findings (SoF) table for use in Cochrane reviews that is understandable and useful for health professionals, acceptable to Cochrane Collaboration stakeholders, and feasible to implement	The objectives of this Evidence-based Practice Center (EPC) pilot project were (1) to identify the information needs of health systems guideline/protocol developers; (2) to assess existing, off-the-shelf software or Web platforms that would allow creation of interactive presentations of systematic review data in formats that would address the identified needs, and (3) to test the ability of selec…	The aim of the study was to develop a Grading of Recommendations, Assessment, Development and Evaluation (GRADE) summary of findings (SoF) table format that displays the critical information from a network meta-analysis (NMA). Irrespective of adherence to standards, the optimal presentation of NMA remains uncertain and challenging, particularly when the alternatives are numerous. Although SoF hav…
T3	What. Materials: Describe any physical or informational materials used in the intervention, including those provided to participants or used in intervention delivery or in training of intervention providers. Provide information on where the materials can be accessed (such as online appendix, URL). Survey is available in certificate.	Evidence flowers (plus ES summary tables) were provided to participants. The figures within the paper show the flowers. Questionnaire is in appendix. For STarTMSK workshop, accessibility, acceptability and engagement were explored via structured questionnaires (Appendix 1). The questionnaires were adapted from existing studies 29,30 and required responses from participants regarding experience of…	Online survey consisted of (1) demographic data, (2) presentation of a randomly assigned summary format, (3) knowledge test on the information given in the summary, (4) questions about perceived user-friendliness of information presentation and overall reading experience with the summary format, and (5) health numeracy test. The intervention was delivered via the Survey Monkey platform (https://w…	Participants were presented with four summary formats in total: two info graphics, one in Croatian and one in English; and two plain language summaries, one in Croatian and one in English. (Available in appendix). 7 questions asked on interview and can be found in the article. Patient 'reps' were familiar with summary topics through previous engagement in a trial	German-language prototype summary format (title, background, key messages, inclusion criteria, main characteristics of studies included). Pg 2/3 Summary of Findings (SoF) table (with feasibility, acceptability, equity, differential effects of subgroups, risks, resource costs, and value for money) with GRADE rating. Page 4 = relevance for decision makers box (subgroup diffential effects, funding, …	Participants were first exposed to one table containing either the new or current format and the outcomes under standing, accessibility of information, satisfaction, and preference were assessed. In the final phase of data collection, we assessed participants’ preference for the new or the current format by showing the table to which they were not initially allocated. Online "Survery Monkey" syst…	The content of the summary statement focuses on: (1) the scope of the problem in Canada, (2) the results of the review, and (3) implications for public health policy and practice. The summary statement was mailed to public health decision makers electronically and in hard copy. Directions were provided on how the full review could be accessed online or by hard copy.	prior to the interview call, participants were sent the interview questions and samples of rapid products (evidence inventory, rapid response, rapid review, and full EPC evidence report) that would be discussed. All 4 items are cited in the paper. The workgroup developed the interview guide, consisting of open-ended questions (Additional file 1: Appendix B),	TABLE 1 gives full description. Mental health care: Colourful, infogrpahic style, no key messages, key questions, analytical framework, background on page 2, eligibiity criteria table, applicability section, no research gaps, methods, key findings with table, figure, strength of evidence. Antipsychotics: two-tone, key messages, no key questions, no analytical framework, background on page 1, no e…	Participants were provided with a prototype based on group membership. (Additional file 1: Appendix S4) Health care manager novel format (Format A): blue color scheme, traditional content order, key messages, forrest plot. Policy maker novel format (Format B): blue color scheme highlighting different boxes of text, no forest plot, non traditional content order, key messages	Shown 4 formats. 1. sensitivity and specificity estimates only, 2. individual TA numbers (true positives (TP), false positive (FP), true negative (TN) and false negative (FN)) organised based on test results (test positive and negative), 3. individual TA numbers (TP, FN, FP and TN) organised based on disease status (disease present or absent), and 4. likelihood ratios with pre- and post-test prob…	7 formats 1) 2001 executive summary with minimal necessary changes to update it to 2009 status (changes were not highlighted) 2) version 1 but changes highlighted in grey 3) revised 2001 executive summary to match 2009 ES using tracked changes (minus summary tables) -- not presented to groups 2/3 4) actual 2009 executive summary with tables that showed pooled effect sizes an total numbers of stud…	Format 1: systematic review alone (pack ‘A’, usual care) 2: SR with summary-of-findings tables systematic reviews with summary-of-findings tables (SR with SoF tables; pack ‘B’) 3: graded entry formats (front end summary and contextually framed narrative report plus the SR). (pack ‘C’). Pack C had 3 elements (webappendix S1): front-end concise summaries, followed by a locally prepared, short, cont…	The first format includes a case study to present contextualised information (case-based format), and the second format integrates evidence and clinical expertise (evidence-expertise format) Usability of the prototypes was assessed using three cycles of iterative testing. 10 participants were asked to complete tasks of locating information or items within two prototypes and ‘think aloud’ while be…	Prototypes for two formats of a shortened systematic review were developed and presented to participants during focus group sessions. Format one: case-based format; two: evidence-expertise format prototypes. At each focus group, a paper copy of the full-length systematic review and the two shortened formats were given to all participants. Participants were given time to become familiar with the f…	Participants were randomized to three groups: · the review without SoF table, · the review with SoF table (placed after the abstract) with limited formatting (as would be possible in current Cochrane review SoFtware), or · the review with SoF table (placed after the abstract) with full formatting (as might not be possible in current Cochrane review SoFtware).	Participants chose one of five possible summaries to read at their own pace. think-aloud protocol using a semi-structured interview guide. Individual sessions lasted one hour and included one participant, one interviewer and one note-taker. The interviewer then guided them through each part of the document, prompting them to think aloud. The interview guide was based on a framework for user exper…	Copy of different versions of SOF table	Mocked up MAGICapp and Tableau interfaces available in an appendix. MAGICapp required less time and skill to mock up, as the data were entered manually into the Web-based platform, while Tableau required more time and a staff member with knowledge of informatics such as the ability to set up the relational databases for the dashboard. MAGICapp parameters required the data output to follow the str…	All semistructured interviews took approximately 1 hour and included three sections. (1) background information of the users; (2) users’ reactions to the NMA-SoF table including their first impressions, their needs, and understanding of the information; and (3) an overall evaluation. In the user testing interviews, users viewed either a paper or electronic version of an NMA-SoF table. Users recei…
T4	What. Procedures: Describe each of the procedures, activities, and/or processes used in the intervention, including any enabling or support activities	Evidence flowers were presented at workshops, revised, then presented in a series of expert consensus group meetings	The infographic format of a Cochrane systematic review summary represented the experimental intervention in the trial. The control groups were presented with the PLS (in all 3 trials) or the SA (students and doctors). The participants were asked to read one of the summary formats, followed by the survey, which started with a numeracy test to ensure sufficient delay so that the knowledge test was …	1 hour focus group. Homogenous (3 separate) 7 questions for the focus group were prepared in advance, and were identical for all three focus groups (questions are listed in manuscript). Participants were also permitted to discuss issues among themselves, expand on the themes from the questions, and support their statements with examples During the focus groups with students and doctors, only the …	User testing sessions were conducted face-to-face with individual participants and facilitated by one researcher at each site (LKB, MM, CK). At the start of the interview, the participant was given a printed copy of the prototype summary to read on their own. Using a semi-structured interview guide, the interviewer then led participants through each part of the document, encouraging them to keep …	After completing background information, participants who met the inclusion criteria were stratified as clinician, guideline developer, or researcher according to selfclassification. The collection of data was done automatically by the ‘‘Survey Monkey’’ system. As a way to conceal the nature of the SoF tables to which participants were allocated, the tables were labeled as A or B, without any oth…	9 focus groups of 5-7 participants were held in 7 Canadian cities across 6 provinces (noted in discussion: 1 focus group had 1 person in it). Focus group interview guide is supplied in Figure 1 and has 9 questions. One moderator (KD) conducted all of the audiotaped focus groups, with an additional note-taker present two of the groups.	1 hour Semi-structured interview as a 'call' with individuals	For each topic, we designed a three-page summary with the intent that the first page could potentially be a stand-alone one-page summary. It had key questions; methods including PICO elements; contextual information; applicability; research gaps; descriptions of strength of evidence ratings. Further, we attempted to vary the extent and type of images, text, tabular results, and graphs for communi…	Prototypes were emailed to participants who conducted usability testing using think aloud approach. Interviews were 30 minutes and were audio recorded	Given in advance a pdf copy of all the SoF table formats to be evaluated	Summaries were sent to participants 1 week prior to focus group/interview, along with brief questionairre to be returned day before the focus group.Results were discussed at the virtual focus group. Email questionnaire and focus group conference call	Randomized to combination of format 1, 2, and 3 on different topics then given 45 minutes to complete questionnaires on outcomes. Followup interviews later were purposive and conducted in person	After consent was obtained, participants were given instructions about the usability test. The participants were given the choice of viewing and testing the prototypes on a laptop brought by the investigator or on their own computer. Participants were given case scenarios along with the modified systematic reviews and asked to complete a task relevant to the scenario. Semistructured interviews we…	60 minute focus group at which both formats presented The first format used a clinical scenario to present contextualized information (case-based format), and the second format integrated evidence and clinical expertise (evidence-expertise format). prototypes for two formats of a shortened systematic review were developed in collaboration with a human factors engineer based on principles of user-…	Participants first answered the questionnaire based on the version of the review they had received. Then all participants were shown both formatting versions of the SoF tables and were instructed to answer a final set of questions measuring their preferences and attitudes about the inclusion Summary of Findings tables in reviews. In the second trial, the questionnaire was modified to include ques…	Think-aloud protocol using a semi-structured interview guide adopted a graded entry format consisting of key messages followed by a short abstract.13,34 The abstract deviated from a traditional academic format in that we replaced the methods section with a short description of review characteristics. In addition, we replaced the discussion section with one describing different aspects of the info…	SOF table undergoing several revision processes	Interviews and presentations were conducted with six key stakeholders using the mocked-up example outputs with the chronic pain report data to elicit feedback and provide direction for future changes. To evaluate the developed product and its expected utility among potential end-users (decision makers in the OHSU health system), we conducted 30- to 60-minute, face-to-face unstructured interviews.…	We conducted this study in three phases: (1) an initial development of two draft NMA-SoF tables with feedback from GRADE working group members; (2) iterative modification of NMA-SoF table formats through four brainstorming meetings with researchers; and (3) user testing.
T5	Who. For each category of intervention provider (such as psychologist, nursing assistant), describe their expertise, background, and any specific training given	Five were researchers who were either involved with facilitating the workshop or directy involved in the evidence synthesis/development of evidence flowers and therefore not eligible)' Otherwise unclear	Survey given online so no clear 'provider'	Male interviewer with a degree in psychology and previous experience in qualitative research	One researcher at each site (LKB, MM, CK)	No provider. Survey Monkey survey	Moderator (KD) conducted all the audiotaped focus groups with an additional note-taker present during two of the groups. KD (moderator) has a graduate degree and has been involved in knowledge transfer research among public health decision makers for 3 years.	One workgroup member (J-MG) conducted all interviews between January and March 2015 using a semi structured interview guide designed to elicit a multi-faceted understanding of the value and uses of rapid products. interviewer is a physician scientist with extensive experience in quantitative and qualitative methods, including the production of systematic reviews, stakeholder engagement, and in-pe…	The Research Associate with experience in qualitative research conducted the interviews. The UA EPC Director, Associate Director, Program Manager, and Research Coordinator were present.	Conducted by two research coordinators (AMJ, SJ)	Not described	Not clear.	Author NO	PI	Groups were led by a moderator and a research assistant to record observations	Unclear	Unclear	Not described	Dr. Totten a PI from the Evidence-based Practice Center at OHSU	Unclear
T6	How. Describe the modes of delivery (such as face to face or by some other mechanism, such as internet or telephone) of the intervention and whether it was provided individually or in a group	3 workshops related to ENHANCE trial and 1 related to MSK. Face to face in a group of people during workshop	1 time individual online survey. Online open ended question (Survey Monkey)	In person homogeneous face-to-face focus group	Individual interviews face to face facilitated by one researcher at each site	Individual online survey	They list the 7 Canadian cities so the assumption is that the focus groups were in person. 9 focus groups of 5-7 participants (1 had 1 person in it)	Unclear. Mention 'call' so assumption is telephone? The workgroup developed the interview guide, consisting of open-ended questions (Additional file 1: Appendix B),	The individual interviews were completed by telephone and were digitally recorded.	Prototypes were emailed to participants who conducted usability testing using think aloud approach. P3: Similar to phase 1, a ‘think aloud’ approach [19] was used, and participants were instructed to verbalize all thoughts and actions while examining a copy of the prototype.	1 hour user testing interview via telephone/video conference	Focus group 1: approximately 4 weeks prior to the focus group, participants were contacted. 1 week prior the 5 versions were sent to participants with additional background on the project and a brief questionnaire (Appendix A). They were asked to return completed questionnaires by the day before the scheduled call. Responses were compiled and anonymously presented in PowerPoint slides. Results we…	Summaries were delivered to participants as pre-reading materials one month before the workshop. Participants completed questionnaires on the first day of the guideline development workshop before the panel discussions about guidance recommendations. RCT: in person between June 21, 2010 (Nairobi, Kenya national guideline development workshop 'child health evidence wek'). Individually completed an…	3 iterative cycles with 2-5 participants per iteration. The participants were given the choice of viewing and testing the prototypes on a laptop brought by the investigator or on their own computer	In person. 3 focus groups in each round (6 total) with 4-6 participants in each. Face to face	Face to face individual questionnaires	Individual reading of summary	The user tests were performed individually and took 1 hour. With the participant’s written permission, we audio recorded each test, and an observer took notes. Using a semistructured interview guide,	face to face individual guided demonstration	recorded interviews face-to-face or by video chat and voice calls (e.g., Skype) with those who provided informed consent.
T7	How. Describe the type(s) of location(s) where the intervention occurred, including any necessary infrastructure or relevant features	Workshops all at Keele University. Structured questionnaire and verbalised feedback	1 time individual online survey via Survey Monkey	The focus groups with medical students and doctors were held at the University of Split School of Medicine in Split, Croatia, and the focus group with patients was conducted at the RODA facilities in Zagreb, Croatia.	Time and place were agreed upon with each participant individually; user testing sessions took place between June and August 2016, usually at the participant’s workplace.	(1) we sent only one link to participants, which included all the required questionnaires and material, to reduce multiple contacts and burden, (2) the online system randomized participants only after collecting all baseline characteristics, (3) responses to all questions were mandatory, and (4) we ensured that no more than 25 minutes were required for completion in total.	Unclear aside from city. 7 Canadian cities (Halifax, Montreal, Ottawa, Winnipeg, Calgary, Edmonton, Vancouver)	Unclear. Mention 'call' so assumption is telephone?	Prototypes were emailed to participants who conducted usability testing using think aloud approach, 60 min interview over the phone.	Telephone surveys. Prototypes were emailed to participants who conducted usability testing using think aloud approach.	1 Hour user testing interviews in person or via teleconference	All conference calls. 2 focus groups and 3 individual contacts	Summaries were delivered to participants as pre-reading materials one month before the workshop. Participants completed questionnaires on the first day of the guideline development workshop before the panel discussions about guidance recommendations. RCT: workshop in Nairobi. Interviews: in person	In person (given the choice of viewing and testing the prototypes on a laptop) Round 1: 2, 2: 3, 3: 5	In person focus group scheduled during their lunch period (during an educational CME event)	In person at workshop/meetings. Two RCTs, first at workshop for newcomer to evidence synthesis, second a meeting for Continental European Cochrane entities.	Semi-structured one on one interview setting	Brainstorming workshops, advisory group feedback, user testing. Assuming it was in person at the events in Norway or the UK	Group presentation in University	In person, video call, or voice (brainstroming workshops, steering committee, interviews face-to-face or by video chat and voice calls)
T8	When/How Much. Describe the number of times the intervention was delivered and over what period of time including the number of sessions, their schedule, and their duration, intensity, or dose	3 ENHANCE workshops and 1 MSK workshop	Patient reps: November 2016. Survey sent via e-mail and Facebook and open for 2 weeks. Doctors: January - February 2017. Survey sent directly via email and snowballing from colleagues at hospitals in Zagreb (open for 6 weeks).	Single session of 1 hour. Three focus groups between April and December 2017.	User testing conducted in person face-to-face at each site (3 diff researchers) June - August 2016. 1 session. No time limit detailed	Unclear timing of survey distribution. 1 time survey. 25 minutes max.	One-hour focus group discussions held October 2002 - January 2003 in 7 Canadian cities (Halifax, Montreal, Ottawa, Winnipeg, Calgary, Edmonton, and Vancouver)	The interviews lasted approximately 1 hour and were attended by at least two additional work group members.	1 time interview	P1: Upon survey completion, telephone interviews were conducted with HCMs and PMs from January to February 2016 by two research coordinators (AMJ) P3: Sessions were conducted by telephone in November 2016 with one research coordinator facilitating the session and a second acting as a note-taker.	1 time	Unclear duration of focus groups or calls. 1 time thing through (with pre-questionnaires)	RCT: in person between June 21, 2010 (Nairobi, Kenya national guideline development workshop 'child health evidence wek') Interviews: between July and August 2010	Sessions took between 50 and 60 min to complete the case scenarios, interview and SUS. Three iterative cycles of usability testing were completed and physicians could participate in one cycle of testing only. Two participants took part in the first iteration of testing in July 2013 with the original prototypes (see online supplementary appendix C). These revised prototypes were used in the second…	Three focus groups were held between December 2011 and January 2012 (Round 1). May 2012 and July 2012( Round 2).	One time workshop meeting. No followup	Lasted 1 hour. 21 particpants initally, revised summary presented to 13 particpants	For the first set of user tests, we recruited participants attending a Norwegian workshop for newcomers to evidence based practice For the second set of tests, we recruited participants through the Centre for Evidence-Based Medicine in Oxford, UK. Potential participants were identified by the centre, who contacted them by telephone or e-mail.	30- to 60- minute face-to-face unstructured interviews	None of the users participated in more than one round.
T9	Tailoring. If the intervention was planned to be personalised, titrated or adapted, then describe what, why, when, and how	None? Presented flowers were related to ES specific to their area of expertise. Questionnaires were modified to be relevant to MSK	Three separate arms. Interevention was tailored to group in that patients didn't get scientific abstract. Doctors were presented all three. The questions were developed by the authors and pilot tested for face validity with three independent experts.	Used summary topics which were familiar to the participants from the RODA group.	Given rising obesity rates in Europe and much public debate on the best means to tackle this pressing public health problem at national and international levels, including through regulation, this topic was considered to be highly relevant for public health decision-makers in Germany, Austria and Switzerland.	None described	The KT strategy was pilot tested between September 2002 and January 2003. Used tobacco use prevention as a topic as it would be 'transferrable across the public health field'	Discussion of interview guide with working group prior to use 'to ensure face vailidity'. Chose rapid products all on one topic for better comparability	Tried to choose relevant topics. Pilot tested the guide with two individuals outside of the reseach team.	No apparent modifications to semi-structured interview. Prototypes were tailored to group membership. Format A [for HCMs] and format B [for PMs]). Health care manager novel format (Format A). Policy maker novel format (Format B)	(10 users for 90 minutes, 10 users for 30-60 minutes)	Unclear. Topic is common and relevant (Acute otis media)	Topics chosen were deemed appropriate for the population. Questionnaires were pilot-tested on two occasions with 18 local researchers and clinicians and refined. Interview questions were pilot-tested with three child health experts and modified prior to use	Topic was relevant to participants	Topic was chosen to be clinically relevant for population (previous paper details voting/selection process). a mock focus group was conducted by the moderator (LP) and co-investigator (MRK) with a group of six volunteers who were non-physicians.	None described	three pilot user tests with participants from Norwegian government agencies involved in LMIC development projects and made further improvements based on these results	None described	None of note. Topic was common and relevant	Pilots tests were used to first explore the impressions and understanding of the NMA-SoF table as a whole. 6 different formats were tested.
T10	Modifications. If the intervention was modified during the course of the study, describe the changes (what, why, when, and how)	Feedback refined the quesitonnaire for the STARTMSK workshop and helped revise the flower. The (separate?) flower for the MSK trial was also revised at one point.	None described	None described	we performed one pre-test in each of the participating countries (three in total) with representatives of our target audience with whom we had established ties (Fig. 1). Based on the findings from the pre-tests, we revised the draft summary format and developed the prototype summary format (Additional file 2).	None described	None of note	None described	None described	None apparent. The same interview guide was used for phases 1 and 3	One format was not used in later rounds because the earlier ones didn't think it was good	Based on group feedback from focus group 1, two additional verisons were created and tested in focus groups 2 and 3 (versions 6 and 7)	None described	Revisions were made between each iteration in order to address issues identified by participants.	An iterative process was used so that the information learned from the first set of focus groups (Round 1) influenced the material presented to the second set of focus groups (Round 2). Changes were made to the prototypes based on the results from focus group round 1 so that the revised prototypes could be presented and discussed in the second round of focus groups. After analysis of transcripts …	Changed outcome from trial 1 to 2. Intervention itself not modified	Spanish-language versions used in Argentina and Columbia. English used in other countries. After the analysis, the advisory group updated a summary and the participants were given a brief outline of our findings and the old and new summaries by post or e-mail. We asked them to indicate which version of the summary they preferred and why and to comment on the accuracy of our findings. Intervention…	Study design was to refine the intevention and so underwent six revisions (fig 2)	Interevention not modified. Topic was common and relevant	Study design was to refine the intevention and so underwent six revisions (fig 1)
T11	How Well. Planned: If intervention adherence or fidelity was assessed, describe how and by whom, and if any strategies were used to maintain or improve fidelity, describe them	None described	Adherence or fidelity not assessed. Back button was disabled and IP addresses were tracked so people couldn't go back and read information nor take the survey more than once	Audio recorded	Adherence/fidelity not assessed. Sessions were audio recorded	None described	None described. Audio recording of sessions was done	All interviews were digitally recorded and transcribed verbatim.	None described. Audio recorded and transcribed	None described. Audio recorded and transcribed	Audio recorded	Apparently not audio recorded?	Audio recorded and transcribed	Audio recorded and transcribed	Audio recorded and transcribed. Strategies to enhance rigor and quality were based on Lincoln and Guba’s framework.	None described	Audio recorded and transcribed. Note-taker too	Audio recorded and transcribed	Not assessed. Not audiorecorded?	Audio recorded and transcribed.
T12	How Well. Actual: If intervention adherence or fidelity was assessed, describe the extent to which the intervention was delivered as planned	None described	Adherence or fidelity not assessed; no apparent changes during study procedures	None described	Adherence/fidelity not assessed	None described	None described. 1 focus group only had 1 person in it but still went ahead due to pre-scheduling/travel	None described	None described	None described	Not described	Not described	None described	None described	Not described	None described	Not described	None described	None described	None described

## Sheet: JBI Qual
JBIQualNum	Item	Babatunde2018	Buljan2020	Busert2018	Dobbins2004	Hartling2017 & 2016	Hartling2018	Marquez2018	Mustafa2015	Newberry2013	Opiyo2013	Perrier2014a	Perrier2014b	Rosenbaum2011	Rosenbaum2010b	Steele2021	Totten2019 & Smith 2019	Yepes-Nunez2019
JBIQual1	Is there congruity between the stated philosophical perspective and the research methodology?	Unclear	Unclear	Yes	Unclear	Unclear	Unclear	Unclear	Yes	Unclear	Unclear	Unclear	Yes	Unclear	Yes	Yes	No	Yes
JBIQual2	Is there congruity between the research methodology and the research question or objectives?	Yes	Yes	Yes	Yes	Yes	Yes	Yes	Yes	Yes	Yes	Yes	Yes	Yes	Yes	Yes	Unclear	Yes
JBIQual3	Is there congruity between the research methodology and the methods used to collect data?	No	Yes	Yes	Yes	Yes	Yes	Yes	Yes	Yes	Yes	Yes	Yes	Yes	Yes	Yes	Yes	Yes
JBIQual4	Is there congruity between the research methodology and the representation and analysis of data?	No	Unclear	Yes	Yes	Yes	Yes	No	No	No	Yes	No	Yes	Yes	Yes	Yes	No	Yes
JBIQual5	Is there congruity between the research methodology and the interpretation of results?	Yes	Yes	Yes	Yes	Yes	Yes	Yes	Unclear	Unclear	Yes	Yes	Yes	Yes	Yes	Yes	Yes	Yes
JBIQual6	Is there a statement locating the researcher culturally or theoretically?	No	No	No	Unclear	Yes	No	No	No	No	No	No	No	No	No	No	No	No
JBIQual7	Is the influence of the researcher on the research, and vice- versa, addressed?	No	No	No	Yes	No	No	No	No	No	No	No	No	No	No	Yes	No	No
JBIQual8	Are participants, and their voices, adequately represented?	Unclear	Unclear	Yes	No	Yes	Yes	No	No	No	Yes	No	Yes	Yes	Yes	Yes	No	Yes
JBIQual9	Is the research ethical according to current criteria or, for recent studies, and is there evidence of ethical approval by an appropriate body?	Unclear	Yes	Yes	Yes	Not applicable	Yes	Yes	Yes	Unclear	Yes	Yes	Yes	Unclear	Unclear	Unclear	Unclear	Yes
JBIQual10	Do the conclusions drawn in the research report flow from the analysis, or interpretation, of the data?	Unclear	Yes	Yes	Yes	Yes	Yes	Yes	Unclear	Yes	Yes	Yes	Yes	Yes	Yes	Unclear	Yes	Yes
JBIQual11	Overal Appraisal	Include	Include	Include	Include	Include	Include	Include	Include	Include	Include	Include	Include	Include	Include	Include	Include	Include
JBIQual12	Comments (Including reason for exclusion)	Methodology and results are all over the place. Hard to determine where information is coming from. No biases of researchers described nor real qual methodology, nor analysis	Can't determine who said what/data isn't presented per consumer/focus group; quotes in appendix are minimal	Provides individual quotes in 8 thematic areas	Is knowledge translation strategy a philosophical perspective? 'Moderator worked to maintain empathetic neutrality to avoid elictiing biased responses from participants'	We followed the ethics requirements of the funding agency (Agency for Healthcare Research and Quality) which did not require ethics approval.		Hardly any quotes given	No philosophical perspective given. It's often not possible to determine where the information comes from.	No clear philosophical perspective. Hardly any quotes given. Result presentation are more consistent with presentation of questionnaire results. No apparent ethical approval?			Post-positivist paradigm with targeted and snowball sampling. Quotes included in table.			I'm not sure the influence of the researcher is addressed. She states that the interviewees knew she wrote the summary, so social desirability bias could be a big factor and there is no detail on she dealt with that.	There is no philosophical perspective and methodology details are scant. There are only 7 participants but quotes are rare. No apparent ethical approval.

## Sheet: JBI Quant
JBIQuantNum	Item	Buljan2018	Carrasco-Labra2016	Opiyo2013	Rosenbaum2010a
JBIQuant1	Was true randomization used for assignment of participants to treatment groups?	Yes	Yes	Yes	Yes
JBIQuant2	Was allocation to treatment groups concealed?	Yes	Yes	Yes	Yes
JBIQuant3	Were treatment groups similar at the baseline?	Unclear	Yes	Not applicable	Unclear
JBIQuant4	Were participants blind to treatment assignment?	Yes	Yes	Yes	Unclear
JBIQuant5	Were those delivering treatment blind to treatment assignment?	Yes	Yes	Unclear	Unclear
JBIQuant6	Were outcomes assessors blind to treatment assignment?	Yes	Yes	Unclear	Unclear
JBIQuant7	Were treatment groups treated identically other than the intervention of interest?	Yes	Yes	Yes	Yes
JBIQuant8	Was follow up complete and if not, were differences between groups in terms of their follow up adequately described and analyzed?	Not applicable	Yes	Unclear	Not applicable
JBIQuant9	Were participants analyzed in the groups to which they were randomized?	Yes	Yes	Yes	Yes
JBIQuant10	Were outcomes measured in the same way for treatment groups?	Yes	Yes	Yes	Yes
JBIQuant11	Were outcomes measured in a reliable way?	Yes	Yes	Yes	Unclear
JBIQuant12	Was appropriate statistical analysis used?	Yes	Yes	Yes	Unclear
JBIQuant13	Was the trial design appropriate, and any deviations from the standard RCT design (individual randomization, parallel groups) accounted for in the conduct and analysis of the trial?	Yes	Yes	Yes	Yes
JBIQuant14	Overall Appraisal	Include	Include	Include	Include
JBIQuant15	Comments (Including reason for exclusion)	They say that the participant characteristics were similar across groups but the table seems to show some differences. There's no baseline data to judge from (not patients). Some concerns about the appropriateness of the log reg and aggregation; log reg outcome was arbitrarily binarized?		There were professional strata and groups were not supposed to be comparable at baseline

## Sheet: refs
Yes	Include	JBIQual
No	Exclude	JBIQuant
Unclear	Seek further info	Both
Not applicable
